# Supplementary material for: A Brain Connectivity Approach to Detect Diffusion-Weighted Imaging Changes in Post-Traumatic Epilepsy
Source: Bioengineering (Basel). 2026 May 22;13(6):598. doi: 10.3390/bioengineering13060598 (PMC13296116; doi:10.3390/bioengineering13060598)
Supplement: Supplementary file 1 [file bioengineering-13-00598-s001.zip]

Archive with 1 entries (1 files):
- bioengineering-4286694-supplementary.pdf
